# Supplementary material for: The RNA-binding Proteins FMR1, Rasputin and Caprin Act Together with the UBA Protein Lingerer to Restrict Tissue Growth in Drosophila melanogaster
Source: PLoS Genet. 2013 Jul 11;9(7):e1003598. doi: 10.1371/journal.pgen.1003598 (PMC3708825; doi:10.1371/journal.pgen.1003598)
Supplement: Table S1 — Lig interaction partners identified in AP-MS experiments. HA-GFP and HA-Lig expressed under the control of a metallothionein-inducible promoter in cultured Drosophila S2 cells were used as bait for AP-MS analyses. The unique and total peptide numbers identified in two biological replicates are indicated for HA-GFP (control) and HA-Lig. FlyBase ID and gene symbols of the corresponding genes are listed. (XLSX) [file pgen.1003598.s009.xlsx]

## Sheet: summary.txt
FlyBase ID	Gene Symbol	GFP		GFP		Lig		Lig
		unique_pep	tot_pep	unique_pep	tot_pep	unique_pep	tot_pep	unique_pep	tot_pep
FBgn0020279	lig desc='lingerer' FlyBase_Annotation_IDs:CG8715-PD length=1375 UniProt='Q86S05,Q8MKQ2,Q8SZZ7,Q9V358'	0	0	0	0	14	15	14	15
FBgn0015245	Hsp60 desc='Heat shock protein 60' FlyBase_Annotation_IDs:CG12101-PA length=573 UniProt='O02649'	0	0	0	0	9	9	5	5
FBgn0037279	CG1129 desc='' FlyBase_Annotation_IDs:CG1129-PA length=369 UniProt='Q9VN61'	0	0	0	0	3	9	0	0
FBgn0004907	14-3-3zeta desc='' FlyBase_Annotation_IDs:CG17870-PD length=248 UniProt='P29310,Q8IGB9,Q8MKV5,Q8SWR6'	0	0	1	1	5	5	0	0
FBgn0015778	rin desc='' FlyBase_Annotation_IDs:CG9412-PA length=690 UniProt='Q9I7J5,Q9NH72,Q9VFT4'	0	0	0	0	5	5	4	4
FBgn0032859	Arc-p34 desc='' FlyBase_Annotation_IDs:CG10954-PA length=301 UniProt='Q9VIM5'	0	0	1	1	3	3	0	0
FBgn0024841	Pcd desc='pterin-4a-carbinolamine dehydratase' FlyBase_Annotation_IDs:CG1963-PA length=192 UniProt='O76454'	0	0	1	1	3	3	4	4
IPI00021304	IPI:IPI00021304.1 UniProt/Swiss-Prot:P35908 REFSEQ_NP:NP_000414 ENSEMBL:ENSP00000310861 Tax_Id=9606 Keratin, type II cytoskeletal 2 epidermal	0	0	0	0	3	3	4	4
IPI00009865	IPI:IPI00009865.1 UniProt/Swiss-Prot:P13645 Tax_Id=9606 Keratin, type I cytoskeletal 10,IPI:IPI00295684.1 REFSEQ_NP:NP_000412 UniProt/TrEMBL:Q8N175 ENSEMBL:ENSP00000269576 Tax_Id=9606 Keratin 10	0	0	0	0	3	3	0	0
FBgn0001224	Hsp23 desc='' FlyBase_Annotation_IDs:CG4463-PA length=186 UniProt='P02516'	0	0	0	0	3	3	0	0
FBgn0037834	Art1 desc='Arginine methyltransferase 1' FlyBase_Annotation_IDs:CG6554-PA length=376 UniProt='Q9VGW7'	0	0	0	0	3	3	2	2
FBgn0011284	RpS4 desc='' FlyBase_Annotation_IDs:CG11276-PB length=261 UniProt='P41042,Q9VU44'	0	0	0	0	3	3	2	2
FBgn0028696	RpL37A desc='Ribosomal protein L37A' FlyBase_Annotation_IDs:CG5827-PB length=92 UniProt='Q9VMU4'	0	0	0	0	3	3	0	0
FBgn0002622	RpS3 desc='Ribosomal protein S3' FlyBase_Annotation_IDs:CG6779-PA length=246 UniProt='Q06559'	0	0	1	1	2	2	4	4
FBgn0026372	RpL23A desc='Ribosomal protein L23A' FlyBase_Annotation_IDs:CG7977-PA length=277 UniProt='O97118,Q8SX05,Q9W0A8'	0	0	1	1	2	2	0	0
FBgn0003031	pAbp desc='' FlyBase_Annotation_IDs:CG5119-PA length=634 UniProt='P21187,Q9V8C3'	0	0	0	0	2	2	0	0
FBgn0031037	CG14207 desc='' FlyBase_Annotation_IDs:CG14207-PA length=183 UniProt='Q8IQW5,Q9VWG1'	0	0	0	0	2	2	0	0
FBgn0031781	Arc-p20 desc='' FlyBase_Annotation_IDs:CG5972-PA length=168 UniProt='Q9VMH2'	0	0	0	0	2	2	0	0
FBgn0013954	FK506-bp2 desc='FK506-binding protein 2' FlyBase_Annotation_IDs:CG11001-PA length=108 UniProt='P48375,Q8SZ56,Q9V8S8'	0	0	0	0	2	2	0	0
FBgn0012036	Aldh desc='Acetaldehyde dehydrogenase' FlyBase_Annotation_IDs:CG3752-PA length=520 UniProt='Q9VLC5'	0	0	0	0	2	2	2	2
FBgn0028734	Fmr1 desc='' FlyBase_Annotation_IDs:CG6203-PD length=681 UniProt='Q9NFU0,Q8INM7,Q8T0M0,Q8WQ60,Q95P21,Q95S54,Q9GSG3,Q9TVY4'	0	0	0	0	2	2	0	0
FBgn0034751	RpS24 desc='Ribosomal protein S24' FlyBase_Annotation_IDs:CG3751-PA length=131 UniProt='Q9W229'	0	0	0	0	2	2	0	0
FBgn0034968	RpL12 desc='' FlyBase_Annotation_IDs:CG3195-PC length=165 UniProt='Q9W1B9'	0	0	2	2	1	1	2	2
FBgn0029785	RpL35 desc='Ribosomal protein L35' FlyBase_Annotation_IDs:CG4111-PB length=123 UniProt='Q8MT59,Q9W499'	0	0	1	1	1	1	0	0
FBgn0033156	Incenp desc='Inner centromere protein' FlyBase_Annotation_IDs:CG12165-PA length=755 UniProt='Q8IGP7,Q95R61,Q9V4J5'	0	0	0	0	1	1	0	0
FBgn0010621	Cct5 desc='T-complex Chaperonin 5' FlyBase_Annotation_IDs:CG8439-PA length=542 UniProt='Q8ML07,Q9V3K2'	0	0	0	0	1	1	0	0
FBgn0020238	14-3-3epsilon desc='' FlyBase_Annotation_IDs:CG31196-PD length=260 UniProt='P92177,Q8IN86'	0	0	0	0	1	1	0	0
FBgn0001218	Hsc70-3 desc='Heat shock protein cognate 3' FlyBase_Annotation_IDs:CG4147-PD length=656 UniProt='P29844,Q86NM3,Q9VYU3'	0	0	0	0	1	1	5	5
FBgn0001225	Hsp26 desc='' FlyBase_Annotation_IDs:CG4183-PA length=208 UniProt='P02517'	0	0	0	0	1	1	0	0
FBgn0017565	Nacalpha desc='' FlyBase_Annotation_IDs:CG8759-PA length=217 UniProt='O16813,Q94518'	0	0	0	0	1	1	1	1
FBgn0013275	Hsp70Aa desc='Heat-shock-protein-70Aa' FlyBase_Annotation_IDs:CG31366-PA length=642 UniProt='P82910,Q8MT04,Q95NG7,Q9BIS5',Hsp70Ab desc='Heat-shock-protein-70Ab' FlyBase_Annotation_IDs:CG18743-PA length=642 UniProt='P02825,Q95NG7,Q95NM1',Hsp70Bb desc='' FlyBase_Annotation_IDs:CG31359-PA length=641 UniProt='Q9BIS2,P02824,Q9I7J6',Hsp70Bc desc='' FlyBase_Annotation_IDs:CG6489-PA length=641 UniProt='Q…	0	0	0	0	1	1	0	0
FBgn0001091	Gapdh1 desc='Glyceraldehyde 3 phosphate dehydrogenase 1' FlyBase_Annotation_IDs:CG12055-PB length=332 UniProt='P07486,Q8SXG8',Gapdh2 desc='' FlyBase_Annotation_IDs:CG8893-PA length=332 UniProt='P07487'	0	0	0	0	1	1	1	1
FBgn0002590	RpS5a desc='Ribosomal protein S5a' FlyBase_Annotation_IDs:CG8922-PA length=228 UniProt='Q24186'	0	0	0	0	1	1	0	0
FBgn0011726	tsr desc='' FlyBase_Annotation_IDs:CG4254-PA length=148 UniProt='P45594'	0	0	0	0	1	1	0	0
FBgn0022023	eIF-3p40 desc='Eukaryotic initiation factor 3 p40 subunit' FlyBase_Annotation_IDs:CG9124-PA length=338 UniProt='Q9U9Q4'	0	0	0	0	1	1	0	0
FBgn0034802	CG3800 desc='' FlyBase_Annotation_IDs:CG3800-PA length=165 UniProt='Q8T8R1'	0	0	0	0	1	1	0	0
FBgn0003942	RpS27A desc='' FlyBase_Annotation_IDs:CG5271-PA length=156 UniProt='P15357,Q9VZL4'	0	0	0	0	1	1	1	1
3xHA_tag	3xHA_tag	0	0	5	5	0	0	0	0
FBgn0003279	RpL4 desc='Ribosomal protein L4' FlyBase_Annotation_IDs:CG5502-PA length=401 UniProt='P09180,Q9I7H6'	0	0	4	4	0	0	0	0
FBgn0003890	betaTub97EF desc='' FlyBase_Annotation_IDs:CG4869-PA length=522 UniProt='Q8MST5,Q9VAX7'	0	0	2	2	0	0	0	0
FBgn0038830	CG17272 desc='' FlyBase_Annotation_IDs:CG17272-PA length=149 UniProt='Q9VDI3'	0	0	2	2	0	0	0	0
FBgn0034138	RpS15 desc='Ribosomal protein S15' FlyBase_Annotation_IDs:CG8332-PA length=148 UniProt='Q8MLE9,Q9V7R2'	0	0	1	1	0	0	0	0
FBgn0033886	CG13349 desc='' FlyBase_Annotation_IDs:CG13349-PA length=389 UniProt='Q86NT4,Q9V6V7'	0	0	1	1	0	0	0	0
FBgn0015282	Pros26.4 desc='' FlyBase_Annotation_IDs:CG5289-PA length=439 UniProt='P48601'	0	0	1	1	0	0	0	0
FBgn0011692	pav desc='' FlyBase_Annotation_IDs:CG1258-PA length=887 UniProt='O16048,O62528,Q8SXT9,Q9VZF5'	0	0	1	1	0	0	0	0
FBgn0024923	TER94 desc='' FlyBase_Annotation_IDs:CG2331-PB length=297 UniProt='O76279,Q8IGZ2,Q9U463,Q9V3C3'	0	0	1	1	0	0	0	0
FBgn0033699	RpS11 desc='Ribosomal protein S11' FlyBase_Annotation_IDs:CG8857-PC length=155 UniProt='Q8ML06,Q9V679'	0	0	1	1	0	0	0	0
FBgn0011272	RpL13 desc='Ribosomal protein L13' FlyBase_Annotation_IDs:CG4651-PA length=218 UniProt='P41126'	0	0	1	1	0	0	1	1
FBgn0038293	CG6904 desc='' FlyBase_Annotation_IDs:CG6904-PB length=689 UniProt='Q9VFC8'	0	0	1	1	0	0	0	0
FBgn0001961	Sop2 desc='Suppressor of profilin 2' FlyBase_Annotation_IDs:CG8978-PA length=377 UniProt='O97182'	0	0	1	1	0	0	0	0
FBgn0036213	RpL10Ab desc='Ribosomal protein L10Ab' FlyBase_Annotation_IDs:CG7283-PC length=140 UniProt='Q9VTP4,Q8IGE1,Q8IGJ3,Q8IQG4,Q8IQG5'	0	0	1	1	0	0	0	0
FBgn0035753	RpL18 desc='Ribosomal protein L18' FlyBase_Annotation_IDs:CG8615-PA length=188 UniProt='Q9VS34'	0	0	1	1	0	0	0	0
FBgn0014133	bif desc='bifocal' FlyBase_Annotation_IDs:CG1822-PB length=1235 UniProt='O16125,Q8IR86,Q962F2,Q9VYV8'	0	0	2	2	0	0	0	0
FBgn0031247	CG11562 desc='' FlyBase_Annotation_IDs:CG11562-PA length=125 UniProt='Q9VPN3'	0	0	1	1	0	0	0	0
FBgn0000454	Dip-B desc='' FlyBase_Annotation_IDs:CG9285-PA length=508 UniProt='Q9VFQ9'	0	0	0	0	0	0	2	2
FBgn0003462	Sod desc='Superoxide dismutase' FlyBase_Annotation_IDs:CG11793-PA length=153 UniProt='P00444,Q27770,Q27770'	0	0	0	0	0	0	3	3
FBgn0040309	Jafrac1 desc='thioredoxin peroxidase 1' FlyBase_Annotation_IDs:CG1633-PB length=194 UniProt='Q9V3P0'	0	0	0	0	0	0	3	3
IPI00383111	IPI:IPI00383111.1 UniProt/TrEMBL:Q14664 Tax_Id=9606 Keratin 10	0	0	0	0	0	0	7	7
IPI00218819	IPI:IPI00218819.1 UniProt/Swiss-Prot:P02533 REFSEQ_NP:NP_000517 UniProt/TrEMBL:Q9UBN2;Q9UBN3 ENSEMBL:ENSP00000167586 Tax_Id=9606 keratin 14	0	0	0	0	0	0	3	3
FBgn0015393	hoip desc='hoi-polloi' FlyBase_Annotation_IDs:CG3949-PA length=127 UniProt='Q9U3Z7'	0	0	0	0	0	0	2	2
IPI00009867	IPI:IPI00009867.1 UniProt/Swiss-Prot:P13647 REFSEQ_NP:NP_000415 UniProt/TrEMBL:Q9UEK9;Q6PIN2;Q6PI71 ENSEMBL:ENSP00000252242 Tax_Id=9606 Keratin, type II cytoskeletal 5	0	0	0	0	0	0	2	2
FBgn0030086	CG7033 desc='' FlyBase_Annotation_IDs:CG7033-PB length=533 UniProt='Q8IRM8,Q9W392'	0	0	0	0	0	0	2	2
FBgn0001230	Hsp68 desc='' FlyBase_Annotation_IDs:CG5436-PA length=635 UniProt='O97125',Hsp70Aa desc='Heat-shock-protein-70Aa' FlyBase_Annotation_IDs:CG31366-PA length=642 UniProt='P82910,Q8MT04,Q95NG7,Q9BIS5',Hsp70Ab desc='Heat-shock-protein-70Ab' FlyBase_Annotation_IDs:CG18743-PA length=642 UniProt='P02825,Q95NG7,Q95NM1',Hsp70Ba desc='' FlyBase_Annotation_IDs:CG31449-PA length=641 UniProt='Q8INI8,P02824,Q95…	0	0	0	0	0	0	1	1
FBgn0010083	SmB desc='Small ribonucleoprotein particle protein B' FlyBase_Annotation_IDs:CG5352-PA length=199 UniProt='Q05856'	0	0	0	0	0	0	1	1
FBgn0002579	RpL36 desc='Ribosomal protein L36' FlyBase_Annotation_IDs:CG7622-PC length=115 UniProt='P49630'	0	0	0	0	0	0	1	1
FBgn0036824	CG3902 desc='' FlyBase_Annotation_IDs:CG3902-PA length=414 UniProt='Q95U46,Q9VVU1'	0	0	0	0	0	0	1	1
FBgn0033912	RpS23 desc='Ribosomal protein S23' FlyBase_Annotation_IDs:CG8415-PA length=143 UniProt='Q8T3U2'	0	0	0	0	0	0	1	1
FBgn0003738	Tpi desc='Triose phosphate isomerase' FlyBase_Annotation_IDs:CG2171-PC length=247 UniProt='P29613,O76995,O77458,Q8IMJ1,Q9TY56'	0	0	0	0	0	0	1	1
IPI00240020	IPI:IPI00240020.5 UniProt/Swiss-Prot:P02538 REFSEQ_NP:NP_005545 UniProt/TrEMBL:Q96CL4;Q6NT67;Q6UBJ0 ENSEMBL:ENSP00000325975 Tax_Id=9606 Keratin, type II cytoskeletal 6A,IPI:IPI00299145.4 UniProt/Swiss-Prot:P48668 REFSEQ_NP:NP_775109 UniProt/TrEMBL:Q7RTN9 ENSEMBL:ENSP00000252250 Tax_Id=9606 Type II keratin K6h,IPI:IPI00300725.2 UniProt/Swiss-Prot:P48666 REFSEQ_NP:NP_490596 Tax_Id=9606 Keratin, typ…	0	0	0	0	0	0	1	1
FBgn0011211	blw desc='bellwether' FlyBase_Annotation_IDs:CG3612-PA length=552 UniProt='P35381'	0	0	0	0	0	0	2	2
FBgn0003274	RpLP2 desc='Ribosomal protein LP2' FlyBase_Annotation_IDs:CG4918-PB length=113 UniProt='P05389,Q8MRV1'	0	0	0	0	0	0	1	1
FBgn0015019	Cctgamma desc='' FlyBase_Annotation_IDs:CG8977-PB length=544 UniProt='P48605'	0	0	0	0	0	0	2	2
FBgn0031035	RpS10b desc='Ribosomal protein S10b' FlyBase_Annotation_IDs:CG14206-PC length=160 UniProt='Q9VWG3'	0	0	0	0	0	0	2	2
FBgn0003517	sta desc='' FlyBase_Annotation_IDs:CG14792-PB length=270 UniProt='P38979,Q9W583'	0	0	0	0	0	0	1	1
IPI00300052	IPI:IPI00300052.1 UniProt/Swiss-Prot:Q9NSB2 REFSEQ_NP:NP_149034 UniProt/TrEMBL:Q701L6 ENSEMBL:ENSP00000257951 Tax_Id=9606 Keratin, type II cuticular HB4	0	0	0	0	0	0	1	1
FBgn0016685	Nlp desc='' FlyBase_Annotation_IDs:CG7917-PA length=152 UniProt='Q27415'	0	0	0	0	0	0	1	1
IPI00019359	IPI:IPI00019359.2 UniProt/Swiss-Prot:P35527 REFSEQ_NP:NP_000217 ENSEMBL:ENSP00000246662 Tax_Id=9606 Keratin, type I cytoskeletal 9	1	1	0	0	4	6	5	5
FBgn0033663	ERp60 desc='' FlyBase_Annotation_IDs:CG8983-PB length=364 UniProt='Q95T75,Q9V630'	1	1	0	0	4	4	0	0
FBgn0020254	rhea desc='rhea' FlyBase_Annotation_IDs:CG6831-PA length=2836 UniProt='Q960C2,Q9VSL8'	1	1	0	0	3	3	0	0
FBgn0000171	bel desc='belle' FlyBase_Annotation_IDs:CG9748-PA length=798 UniProt='Q8SXI8,Q9NBW6,Q9VHP0'	1	1	0	0	3	3	0	0
FBgn0010078	RpL23 desc='Ribosomal protein L23' FlyBase_Annotation_IDs:CG3661-PA length=140 UniProt='P48159,Q9W1Y7'	1	1	0	0	2	2	1	1
FBgn0005593	RpL7 desc='' FlyBase_Annotation_IDs:CG4897-PA length=252 UniProt='P32100'	1	1	0	0	2	2	0	0
FBgn0039713	RpS8 desc='Ribosomal protein S8' FlyBase_Annotation_IDs:CG7808-PC length=208 UniProt='Q8IMK2,Q8MLY8,Q9VAF1'	1	1	0	0	2	2	2	2
FBgn0017579	RpL14 desc='Ribosomal protein L14' FlyBase_Annotation_IDs:CG6253-PA length=166 UniProt='P55841'	1	1	0	0	1	1	3	3
FBgn0003676	T-cp1 desc='Tcp1-like' FlyBase_Annotation_IDs:CG5374-PB length=557 UniProt='P12613'	1	1	1	1	1	1	0	0
FBgn0031437	p16-ARC desc='' FlyBase_Annotation_IDs:CG9881-PA length=151 UniProt='Q9VQD8'	1	1	0	0	1	1	0	0
FBgn0003888	betaTub60D desc='beta-Tubulin at 60D' FlyBase_Annotation_IDs:CG3401-PA length=454 UniProt='P08841,Q9W184'	1	1	0	0	0	0	0	0
FBgn0004243	scra desc='' FlyBase_Annotation_IDs:CG2092-PB length=1239 UniProt='Q24240,Q8MKN2,Q8T0J3,Q9V4P1'	1	1	0	0	0	0	0	0
FBgn0010434	cora desc='coracle' FlyBase_Annotation_IDs:CG11949-PA length=1698 UniProt='Q9V8R9,Q9V8R9,Q8MLI7'	1	1	0	0	0	0	0	0
FBgn0030699	CG8578 desc='' FlyBase_Annotation_IDs:CG8578-PA length=396 UniProt='Q9VXN3'	1	1	2	2	0	0	0	0
FBgn0013325	RpL11 desc='Ribosomal protein L11' FlyBase_Annotation_IDs:CG7726-PA length=184 UniProt='P46222,Q9V8U9'	1	1	0	0	0	0	0	0
FBgn0004432	Cyp1 desc='Cyclophilin 1' FlyBase_Annotation_IDs:CG9916-PA length=227 UniProt='P25007,Q95S46'	1	1	0	0	0	0	0	0
FBgn0000181	bic desc='bicaudal' FlyBase_Annotation_IDs:CG3644-PA length=169 UniProt='Q9U9Q7,Q9V3V5'	1	1	0	0	0	0	0	0
FBgn0010265	RpS13 desc='Ribosomal protein S13' FlyBase_Annotation_IDs:CG13389-PA length=151 UniProt='Q03334'	1	1	1	1	0	0	0	0
FBgn0025286	RpL31 desc='Ribosomal protein L31' FlyBase_Annotation_IDs:CG1821-PA length=124 UniProt='Q9V597'	1	1	0	0	0	0	0	0
FBgn0032987	RpL21 desc='Ribosomal protein L21' FlyBase_Annotation_IDs:CG12775-PA length=159 UniProt='Q9V9M7'	1	1	0	0	0	0	2	2
FBgn0053868	FlyBase_Annotation_IDs:CG33868-PA length=123 UniProt='',FlyBase_Annotation_IDs:CG33870-PA length=123 UniProt='',FlyBase_Annotation_IDs:CG33872-PA length=123 UniProt='',FlyBase_Annotation_IDs:CG33874-PA length=123 UniProt='',FlyBase_Annotation_IDs:CG33876-PA length=123 UniProt='',FlyBase_Annotation_IDs:CG33878-PA length=123 UniProt='',FlyBase_Annotation_IDs:CG33880-PA length=123 UniProt='',FlyBase…	1	1	0	0	0	0	0	0
FBgn0003498	sqd desc='squid' FlyBase_Annotation_IDs:CG16901-PA length=321 UniProt='Q08473,Q26273,Q8IH71,Q8INH1,Q8MSY1,Q8T0D7,Q9VFT6'	1	1	0	0	0	0	0	0
FBgn0038834	RpS30 desc='Ribosomal protein S30' FlyBase_Annotation_IDs:CG15697-PB length=132 UniProt='Q9VDH8'	1	1	1	1	0	0	1	1
TRYP_PIG	UPSP:TRYP_PIG P00761 sus scrofa (pig). trypsin precursor (ec 3.4.21.4). 10/2004	2	2	1	1	3	3	4	5
FBgn0015933	didum desc='' FlyBase_Annotation_IDs:CG2146-PB length=1196 UniProt='O97417,Q7YU40,Q8MKM0,Q8MKM1,Q94882,Q9V4M6'	2	2	6	6	3	3	0	0
FBgn0017545	RpS3A desc='Ribosomal protein S3A' FlyBase_Annotation_IDs:CG2168-PB length=218 UniProt='P55830,Q8IMA9,Q8IMB0,Q8SZD2'	2	2	0	0	3	3	0	0
FBgn0027598	CG31012 desc='' FlyBase_Annotation_IDs:CG31012-PB length=537 UniProt='Q7YU85,Q86PF3,Q9VA35,Q9VA36,Q9Y154'	2	2	0	0	3	3	0	0
FBgn0010225	Gel desc='Gelsolin' FlyBase_Annotation_IDs:CG1106-PH length=883 UniProt='Q07171'	2	2	0	0	2	2	0	0
FBgn0000043	Act42A desc='Actin 42A' FlyBase_Annotation_IDs:CG12051-PA length=376 UniProt='P02572'	2	2	33	76	0	0	0	0
FBgn0037632	CG8351 desc='' FlyBase_Annotation_IDs:CG8351-PA length=544 UniProt='Q9VHL2'	2	2	0	0	0	0	0	0
FBgn0015268	Nap1 desc='Nucleosome assembly protein 1' FlyBase_Annotation_IDs:CG5330-PA length=370 UniProt='Q24150,Q9W1G7'	2	2	0	0	0	0	0	0
FBgn0039757	RpS7 desc='Ribosomal protein S7' FlyBase_Annotation_IDs:CG1883-PB length=250 UniProt='Q9VA91,Q8IMI7'	2	2	2	2	0	0	0	0
FBgn0005533	RpS17 desc='Ribosomal protein S17' FlyBase_Annotation_IDs:CG3922-PB length=131 UniProt='P17704'	2	2	0	0	0	0	0	0
FBgn0003231	ref(2)P desc='refractory to sigma P' FlyBase_Annotation_IDs:CG10360-PA length=599 UniProt='P14199,Q04576'	2	2	2	2	0	0	0	0
FBgn0000319	Chc desc='' FlyBase_Annotation_IDs:CG9012-PB length=1678 UniProt='P29742'	2	2	0	0	0	0	0	0
FBgn0000556	Ef1alpha48D desc='Elongation factor 1alpha48D' FlyBase_Annotation_IDs:CG8280-PB length=463 UniProt='P08736,Q8T3U3,Q9V631'	3	3	3	3	6	6	3	3
IPI00220327	IPI:IPI00220327.1 UniProt/Swiss-Prot:P04264 REFSEQ_NP:NP_006112 ENSEMBL:ENSP00000252244 Tax_Id=9606 keratin 1	3	3	1	1	6	6	6	6
FBgn0032731	CG10641 desc='' FlyBase_Annotation_IDs:CG10641-PA length=217 UniProt='Q9VJ26'	3	3	6	6	5	5	0	0
FBgn0000047	Act88F desc='Actin 88F' FlyBase_Annotation_IDs:CG5178-PA length=376 UniProt='P02575'	1	3	4	10	3	4	0	0
FBgn0010411	RpS18 desc='Ribosomal protein S18' FlyBase_Annotation_IDs:CG8900-PA length=152 UniProt='P41094,Q8MT19'	3	3	2	2	2	2	2	2
FBgn0029766	CG15784 desc='' FlyBase_Annotation_IDs:CG15784-PA length=554 UniProt='Q9W4C1'	3	3	2	2	0	0	0	0
FBgn0034577	CG10540 desc='' FlyBase_Annotation_IDs:CG10540-PA length=286 UniProt='Q9W2N0'	4	4	7	9	7	7	0	0
FBgn0001233	Hsp83 desc='Heat shock protein 83' FlyBase_Annotation_IDs:CG1242-PA length=717 UniProt='P02828'	4	4	2	2	3	3	0	0
FBgn0013733	shot desc='short stop' FlyBase_Annotation_IDs:CG18076-PB length=5390 UniProt='O77291,O96936,Q8ML79,Q8ML80,Q8MR19,Q9U479,Q9V6V2,Q9V6V3,Q9V6V4'	4	4	3	3	2	2	0	0
FBgn0000044	Act57B desc='' FlyBase_Annotation_IDs:CG10067-PB length=36 UniProt='P53501,Q8SXN3'	4	4	0	0	1	1	0	0
FBgn0011570	cpb desc='' FlyBase_Annotation_IDs:CG17158-PA length=276 UniProt='P48603'	4	4	3	3	1	1	0	0
FBgn0003884	alphaTub84B desc='' FlyBase_Annotation_IDs:CG1913-PA length=450 UniProt='P06603',alphaTub84D desc='alpha-Tubulin at 84D' FlyBase_Annotation_IDs:CG2512-PA length=450 UniProt='P06605'	5	5	2	2	7	7	1	1
FBgn0011744	Arp66B desc='' FlyBase_Annotation_IDs:CG7558-PA length=418 UniProt='P32392'	5	5	3	3	6	6	0	0
FBgn0004838	Hrb27C desc='' FlyBase_Annotation_IDs:CG10377-PB length=421 UniProt='P48809,Q9VM68'	5	5	0	0	2	2	2	2
FBgn0003887	betaTub56D desc='' FlyBase_Annotation_IDs:CG9277-PB length=447 UniProt='Q24560,Q8IME1,Q9V8V3'	6	6	0	0	5	5	2	2
FBgn0000667	Actn desc='alpha actinin' FlyBase_Annotation_IDs:CG4376-PA length=895 UniProt='P18091'	6	6	1	1	3	3	0	0
FBgn0001219	Hsc70-4 desc='Heat shock protein cognate 4' FlyBase_Annotation_IDs:CG4264-PA length=651 UniProt='P11147,Q8SXQ4'	7	7	6	6	12	12	8	8
FBgn0003721	Tm1 desc='' FlyBase_Annotation_IDs:CG4898-PB length=339 UniProt='P06754,P49455,Q8IG84,Q8IGY1,Q8INE3,Q8INE4,Q8INE5,Q95TA3,Q9VF96,Q9VF97'	7	7	4	4	5	5	2	2
FBgn0000317	ck desc='crinkled' FlyBase_Annotation_IDs:CG7595-PB length=2167 UniProt='Q8T0A9,Q9V3Z6'	6	7	7	7	3	3	0	0
FBgn0003514	sqh desc='spaghetti squash' FlyBase_Annotation_IDs:CG3595-PA length=174 UniProt='P40423'	7	9	11	13	4	5	0	0
FBgn0000253	Cam desc='Calmodulin' FlyBase_Annotation_IDs:CG8472-PB length=149 UniProt='P07181'	7	9	10	12	4	4	0	0
FBgn0011673	Myo31DF desc='Myosin 31DF' FlyBase_Annotation_IDs:CG7438-PB length=1011 UniProt='Q23978'	9	9	14	16	3	3	0	0
FBgn0011225	jar desc='jaguar' FlyBase_Annotation_IDs:CG5695-PB length=1253 UniProt='Q01989'	10	10	15	16	8	8	0	0
FBgn0004873	hts desc='' FlyBase_Annotation_IDs:CG9325-PD length=668 UniProt='Q02645,Q8IME2'	10	10	6	6	8	8	5	5
eGFP	eGFP	10	11	8	11	0	0	0	0
FBgn0032518	RpL24 desc='Ribosomal protein L24' FlyBase_Annotation_IDs:CG9282-PA length=155 UniProt='Q9VJY6,Q8SY98'	3	11	0	0	0	0	0	0
FBgn0004687	Mlc-c desc='' FlyBase_Annotation_IDs:CG3201-PA length=147 UniProt='P54357,Q95SW7'	11	12	12	13	6	6	1	1
FBgn0014141	cher desc='' FlyBase_Annotation_IDs:CG3937-PD length=2540 UniProt='Q8T3K7,Q9GQV1,Q9GQV2,Q9VEN1'	14	14	5	5	1	1	0	0
FBgn0003471	beta-Spec desc='beta Spectrin' FlyBase_Annotation_IDs:CG5870-PA length=2291 UniProt='Q00963'	17	17	16	16	14	14	8	8
FBgn0010246	Myo61F desc='Myosin 61F' FlyBase_Annotation_IDs:CG9155-PA length=1035 UniProt='Q23979'	22	22	22	22	8	8	0	0
FBgn0035499	Chd64 desc='' FlyBase_Annotation_IDs:CG14996-PB length=188 UniProt='Q9VZI1'	18	29	17	29	9	13	0	0
FBgn0000042	Act5C desc='' FlyBase_Annotation_IDs:CG4027-PA length=376 UniProt='P10987'	43	81	2	4	39	47	5	5
FBgn0003470	alpha-Spec desc='alpha Spectrin' FlyBase_Annotation_IDs:CG1977-PA length=2415 UniProt='P13395'	97	104	83	97	72	73	10	10
FBgn0004167	kst desc='' FlyBase_Annotation_IDs:CG12008-PC length=4207 UniProt='Q23980,Q8MRH2,Q99140,Q9VZQ3'	150	151	122	133	101	104	0	0
FBgn0005634	zip desc='' FlyBase_Annotation_IDs:CG15792-PD length=2016 UniProt='Q99323,Q8MMC2,Q94987,Q94992,Q9W0W8'	149	174	170	244	124	136	0	0
